# Supplementary material for: Decisional Conflict and Patient Experiences in Dialysis Treatment Decision-Making: A Mixed-Methods Study in a Portuguese Cohort
Source: Healthcare (Basel). 2026 Mar 31;14(7):900. doi: 10.3390/healthcare14070900 (PMC13073215; doi:10.3390/healthcare14070900)
Supplement: Supplementary file 1 [file healthcare-14-00900-s001.zip]

Archive with 1 entries (1 files):
- healthcare-4220241-supplementary.pdf
